# Supplementary material for: Synthesis, Structural and Behavioral Studies of Indole Derivatives D2AAK5, D2AAK6 and D2AAK7 as Serotonin 5-HT1A and 5-HT2A Receptor Ligands
Source: Molecules. 2023 Jan 2;28(1):383. doi: 10.3390/molecules28010383 (PMC9823611; doi:10.3390/molecules28010383)
Supplement: Supplementary file 1 [file molecules-28-00383-s001.zip]

Archive with 1 entries (1 files):
- molecules-2106877-supplementary.pdf
